# Supplementary material for: Time-Dependent Structural Alteration of Rituximab Analyzed by LC/TOF-MS after a Systemic Administration to Rats
Source: PLoS One. 2017 Jan 4;12(1):e0169588. doi: 10.1371/journal.pone.0169588 (PMC5215255; doi:10.1371/journal.pone.0169588)
Supplement: S1 Table — (XLSX) [file pone.0169588.s005.xlsx]

## Sheet: S1
Figure 5A
1h		Relative peak height (%)
	glycoforms	I	II	III	IV	V	VI	VII	VIII	IX
			MMF		MGnF/GnMF	GnGn (G0)	AMF/MAF	GnGnF (G0F)	AGnF/GnAF (G1F)	AAF (G2F)
	Rat_1	4.47451	3.252	6.04675	13.0289		5.98978	25.8616	32.7583	9.79495
	Rat_2	5.10159	3.27536	6.0794	13.2375		5.73836	24.7561	31.1415	10.3336
	Rat_3	5.52077	3.70304	6.74033	13.9991		5.27258	24.6495	29.3875	10.7272
	Rat_4	3.88824	3.29357	5.33667	13.1075		6.18954	23.43	32.1871	12.5673
	Rat_5	5.41195	3.41131	6.60514	13.3542	2.19244	4.92429	24.8834	30.6505	8.56678
	Rat_6	5.01521	3.25392	6.27703	13.4036	2.34412	4.93709	24.947	31.0248	8.79713
	mean	4.90204	3.36486	6.18089	13.3551	2.26828	5.50861	24.7546	31.1916	10.1312
	S.D.	0.563624	0.160552	0.455193	0.315884	0.0758389	0.495269	0.712335	1.08192	1.33361
day7		Relative peak height (%)
	glycoforms	I	II	III	IV	V	VI	VII	VIII	IX
			MMF		MGnF/GnMF	GnGn (G0)	AMF/MAF	GnGnF (G0F)	AGnF/GnAF (G1F)	AAF (G2F)
	Rat_1	4.84523		5.96605	12.6984		7.10709	25.9216	32.8433	10.6183
	Rat_2	5.63056		5.74535	12.6105		6.42721	25.5194	31.3438	11.8217
	Rat_3	6.0836		7.05022	13.4456		5.83817	24.9337	30.3891	12.2596
	Rat_4	4.36977	3.21175	5.60779	12.4635		5.83816	24.4996	31.555	12.4544
	Rat_5	5.36157	3.53331	6.16408	12.7728	2.17789	5.01269	24.6401	31.0294	9.30811
	Rat_6	5.55097	3.92806	6.25282	13.0974	3.20328	5.46734	23.6278	29.3391	9.5332
	mean	5.30695	3.55771	6.13105	12.848	2.69059	5.94844	24.8571	31.0833	10.9992
	S.D.	0.557067	0.29294	0.467365	0.329542	0.512695	0.671203	0.737553	1.07353	1.26073
day14		Relative peak height (%)
	glycoforms	I	II	III	IV	V	VI	VII	VIII	IX
			MMF		MGnF/GnMF	GnGn (G0)	AMF/MAF	GnGnF (G0F)	AGnF/GnAF (G1F)	AAF (G2F)
	Rat_1	4.89506		5.68893	11.6635		7.37697	25.6622	33.4895	11.2238
	Rat_2	4.64768		4.77031	9.88049	5.70175	7.66825	23.1355	30.3367	13.8593
	Rat_3	5.71197		6.22693	12.8266	3.71037	5.53583	23.9529	29.3859	12.6495
	Rat_4	4.24483	3.18082	5.13046	11.5559	3.23064	5.771	22.4079	30.941	13.5375
	Rat_5	5.26387	3.65901	6.16291	12.7041	2.41741	5.30949	24.0545	30.6218	9.80686
	Rat_6	5.11633	3.57568	5.69685	12.2463	2.47224	5.42112	24.4589	31.0476	9.96506
	mean	4.97996	3.47184	5.61273	11.8128	3.50648	6.18044	23.9453	30.9704	11.8403
	S.D.	0.464231	0.208572	0.522029	0.985923	1.19939	0.962942	1.02005	1.25075	1.61468
day21		Relative peak height (%)
	glycoforms	I	II	III	IV	V	VI	VII	VIII	IX
			MMF		MGnF/GnMF	GnGn (G0)	AMF/MAF	GnGnF (G0F)	AGnF/GnAF (G1F)	AAF (G2F)
	Rat_1	5.07161		5.46499	10.9685	4.73699	7.78521	23.5187	31.1661	11.2879
	Rat_2	5.15185		4.63241	9.30078	5.98453	7.31245	23.5216	29.0655	15.0309
	Rat_3	5.77492		6.00955	11.9916	5.07109	6.39015	22.0758	28.9272	13.7597
	Rat_4	4.45358	3.7122	4.95215	11.034	3.27006	5.76743	22.4106	31.2126	14.8224
	Rat_5	5.47592	3.8729	5.77023	12.3337	2.47616	5.28305	23.8282	30.5494	10.4104
	Rat_6	5.09978	3.69865	5.90212	12.3442	2.39578	5.32731	24.1197	31.1614	9.95103
	mean	5.17128	3.76125	5.45524	11.3288	3.9891	6.31093	23.2457	30.347	12.5437
	S.D.	0.405731	0.079142	0.506033	1.06536	1.35748	0.957623	0.743855	0.981707	2.06991
control		Relative peak height (%)
	glycoforms	I	II	III	IV	V	VI	VII	VIII	IX
			MMF		MGnF/GnMF	GnGn (G0)	AMF/MAF	GnGnF (G0F)	AGnF/GnAF (G1F)	AAF (G2F)
	1	5.38064		6.69772	14.3204		6.13327	25.8439	31.0114	10.6127
	2	5.94461		7.4304	13.6209		5.26725	25.4519	31.191	11.094
	3	5.69876	4.14043	7.12288	13.0575		5.04911	24.3966	29.9006	10.6341
	4	5.14198	3.34184	6.51637	12.6856	1.72375	4.63984	26.0193	31.3563	8.57492
	5	5.03586	3.23254	6.48765	13.0282	1.96425	4.85728	25.5042	31.309	8.58093
	mean	5.44037	3.5716	6.851	13.3425	1.844	5.18935	25.4432	30.9537	9.89932
	S.D.	0.339782	0.404686	0.367999	0.573616	0.120247	0.515551	0.564213	0.539812	1.09254
