# Supplementary material for: Time-Dependent Structural Alteration of Rituximab Analyzed by LC/TOF-MS after a Systemic Administration to Rats
Source: PLoS One. 2017 Jan 4;12(1):e0169588. doi: 10.1371/journal.pone.0169588 (PMC5215255; doi:10.1371/journal.pone.0169588)
Supplement: S2 Table — (XLSX) [file pone.0169588.s006.xlsx]

## Sheet: S2
Figure 6
CDC
	Antibody conc.	1 hour			day 21			control
	0.02	3.98	3.03	2.23	5.65	7.66	3.53	0.55	1.86	3.32
	0.05	6.39	6.21	6.12	6.86	8.11	3.81	0.75	6.06	5.26
	0.1	15.66	21.59	17.56	14.78	16.41	16.84	12.53	12.63	18.6
	0.2	36.53	41.34	41.57	36.9	35.86	38.76	34.57	29.43	43.77
	0.5	62.21	60.46	70.39	58.72	60.23	69.68	60.27	58.9	71.53
	1	74.63	70.85	82.12	72.11	69.92	81.66	71.5	72.66	82.33
	2	80.83	82.43	86.61	78.33	77.33	83.84	77.32	79.97	88.13
	5	83.88	87.4	90.7	82.27	83.54	87.1	80.87	84.64	91.36
	10	84.57	91.27	90.13				85.58	87.76	93.31
	(µg/mL)
ADCC
	Antibody conc.	1 hour				day 21				Rituximab				Trastuzumab
	0.0003	-0.43	-0.28	0.09	0.01	-0.06	0.1	0.08	-0.08	-0.13	-0.48	-0.11	-0.35	0.64	0.31	-0.06	-0.04
	0.001	2.85	2.27	4.26	1.67	1.15	1.41	0.44	0.69	2.92	1.98	0.95	0.98	0.83	-0.69	-0.02	-0.1
	0.003	12.19	10.47	6.78	6.47	6.13	6.5	5.81	5.56	12.8	12.72	5.39	5.3	0.76	-3.48	0.01	0.02
	0.01	36.03	38.51	23.37	25.16	33.3	32.23	20.59	21.08	37.36	28.58	20.96	20.24	0.67	-4.19	-0.02	-0.12
	0.03	52.48	59.87	47.69	49.92	53.75	53.24	48.73	45.46	58.27	58.16	46.54	45.38	0.88	-3.91	0.02	0
	0.1	76.26	83.44	81.89	74.68	77.08	75.37	77.89	77.29	71.28	80.76	74.23	77.67	0.89	-4.61	0.14	-0.11
	0.3	85.23	100.27	93.21	86.34	91.89	91.72	90.89	87.31	78.01	103.85	92.53	92.23	0.84	-4.4	-0.71	0
	1	96.9	109.41	96.34	97.02	102.21	94.6	95.59	97.92	99.1	101.44	96.15	100.24	0.72	-4.04	0.09	-0.1
	3	100.04	106.53	101.4	96.77	99.96	107.11	99.75	100.71	100	100	100	100	0.9	-4.36	0.03	-0.05
	(µg/mL)
