# Supplementary material for: Time-Dependent Structural Alteration of Rituximab Analyzed by LC/TOF-MS after a Systemic Administration to Rats
Source: PLoS One. 2017 Jan 4;12(1):e0169588. doi: 10.1371/journal.pone.0169588 (PMC5215255; doi:10.1371/journal.pone.0169588)
Supplement: S3 Table — (XLSX) [file pone.0169588.s007.xlsx]

## Sheet: S3
Figure 7
Buffer		Relative peak height (%)
	glycoforms	I	II	III	IV	VI	VII	VIII	IX
			MMF		MGnF/GnMF	AMF/MAF	GnGnF (G0F)	AGnF/GnAF (G1F)	AAF (G2F)
1 hour	sample 1	5.25	3.2	6.94	13.16	5.11	27.1	30.24	7.8
	sample 2	5.2	3.35	7.14	13.47	4.77	26.57	30.59	7.19
	sample 3	5.48	3.46	7.12	13.68	4.86	26.16	30.32	7.26
	sample 4	5.13	3.19	6.93	13.02	5.01	27.46	30.4	7.4
	sample 5	5.03	3.16	7.01	12.98	4.97	27.67	30.34	7.37
	mean	5.218	3.272	7.028	13.262	4.944	26.992	30.378	7.404
	s.d.	0.150386	0.114787	0.0879545	0.270732	0.118254	0.558691	0.117712	0.211906
day 21	sample 1	5.01	3.03	6.73	13.11	5.24	27.96	31.15	7.77
	sample 2	5.09	3.19	6.66	12.85	5.05	27.04	30.89	7.3
	sample 3	5.16	3.11	6.71	12.81	5	27.01	30.88	7.36
	sample 4	5.01	2.98	6.8	13.14	5.4	27.1	30.28	7.54
	sample 5	4.89	3.01	6.81	12.87	5.3	27.89	30.02	7.43
	mean	5.032	3.064	6.742	12.956	5.198	27.4	30.644	7.48
	s.d.	0.0904212	0.0763151	0.056356	0.139657	0.15105	0.430209	0.422876	0.165529
plasma		Relative peak height (%)
	glycoforms	I	II	III	IV	VI	VII	VIII	IX
			MMF		MGnF/GnMF	AMF/MAF	GnGnF (G0F)	AGnF/GnAF (G1F)	AAF (G2F)
1 hour	sample 1	5.24	3.35	6.45	13.18	5.56	24.71	31.07	7.98
	sample 2	5.01	3.29	6.56	12.98	5.05	26.11	30.76	7.93
	sample 3	5.21	3.15	6.34	13.11	5.05	25.62	31.41	8.07
	sample 4	4.89	2.95	6.72	13.77	4.96	25.43	31.11	8.15
	sample 5	5.03	2.84	7.04	13.32	5.41	25.69	30.26	8.05
	mean	5.076	3.116	6.622	13.272	5.206	25.512	30.922	8.036
	s.d.	0.131088	0.194895	0.243836	0.272132	0.234998	0.45845	0.389841	0.0757892
day 21	sample 1	4.45	3.9	5.45	11.76	7.44	23.45	30.53	11.12
	sample 2	4.73	3.34	5.69	12.17	5.57	24.71	31.39	10.26
	sample 3	4.87	3.28	5.91	11.84	5.42	25.43	31.22	9.78
	sample 4	4.5	3.07	5.26	11.62	6.32	25.29	30.89	10.88
	sample 5	5.05	2.97	5.61	11.65	6.14	25.19	30.54	10.68
	mean	4.72	3.312	5.584	11.808	6.178	24.814	30.914	10.544
	s.d.	0.224856	0.323444	0.2196	0.197322	0.715329	0.723702	0.348746	0.474873
IA		Relative peak height (%)
	glycoforms	I	II	III	IV	VI	VII	VIII	IX
			MMF		MGnF/GnMF	AMF/MAF	GnGnF (G0F)	AGnF/GnAF (G1F)	AAF (G2F)
1 hour	sample 1	5.26	3.45	6.91	13.22	5.41	25.73	29.94	8
	sample 2	4.97	3.21	6.31	12.97	4.96	25.86	31.7	7.87
	sample 3	5.1	3.32	6.54	12.54	4.82	26.91	31.25	7.37
	sample 4	4.88	3.16	7.42	12.9	4.47	26.21	31.37	7.71
	sample 5	5.36	2.98	7.11	12.7	4.61	26.15	31.2	7.68
	mean	5.114	3.224	6.858	12.866	4.854	26.172	31.092	7.726
	s.d.	0.177494	0.157556	0.395848	0.23286	0.325122	0.409702	0.601777	0.212094
day 21	sample 1	5.23	3.43	6	12.65	5.53	25.53	31.08	8.19
	sample 2	4.84	3.17	6.14	12.77	5.15	26.29	31.46	7.95
	sample 3	4.94	3.33	6.15	12.32	5.17	26.07	31.09	8.61
	sample 4	5.54	2.98	7.06	12.88	5.31	25.93	31.02	7.19
	sample 5	4.57	3.06	6.51	12.57	5.53	26.34	31.27	7.83
	mean	5.024	3.194	6.372	12.638	5.338	26.032	31.184	7.954
	s.d.	0.333383	0.166445	0.383114	0.190725	0.166181	0.291644	0.16132	0.465858
